# Supplementary material for: Localization and in silico‐based functional analysis of miR‐202 in bull testis
Source: Reprod Domest Anim. 2022 May 26;57(9):1082–7. doi: 10.1111/rda.14159 (PMC9545423; doi:10.1111/rda.14159)
Supplement: Supplementary file 1 — Appendix S1 [file RDA-57-1082-s001.xlsx]

## Sheet: TargetScan7
Ortholog of target gene	Representative transcript	Gene name	3P-seq tags + 5	Conserved sites total	Conserved 8mer sites	Conserved 7mer-m8 sites	Conserved 7mer-A1 sites	Poorly conserved sites total	Poorly conserved 8mer sites	Poorly conserved 7mer-m8 sites	Poorly conserved 7mer-A1 sites	6mer sites	Representative miRNA	Cumulative weighted context++ score	Total context++ score	Aggregate PCT	Previous TargetScan publication(s)
PCGF2	ENST00000360797.2	polycomb group ring finger 2	545	1	1	0	0	0	0	0	0	0	bta-miR-202	-0.68	-0.68	< 0.1
PAN3	ENST00000282391.5	PAN3 poly(A) specific ribonuclease subunit homolog (S. cerevisiae)	361	2	2	0	0	0	0	0	0	0	bta-miR-202	-0.52	-0.53	< 0.1
NUDCD2	ENST00000302764.4	NudC domain containing 2	308	2	1	0	1	1	0	0	1	0	bta-miR-202	-0.5	-0.99	< 0.1
TMEM70	ENST00000517439.1	transmembrane protein 70	6179	1	1	0	0	0	0	0	0	0	bta-miR-202	-0.49	-0.49	ORF
CDK14	ENST00000380050.3	cyclin-dependent kinase 14	226	1	1	0	0	3	1	0	2	0	bta-miR-202	-0.49	-0.51	< 0.1
FAM60A	ENST00000539409.1	family with sequence similarity 60, member A	58	1	1	0	0	0	0	0	0	0	bta-miR-202	-0.48	-0.48	< 0.1
ACER3	ENST00000532485.1	alkaline ceramidase 3	295	1	1	0	0	2	0	1	1	0	bta-miR-202	-0.47	-0.55	< 0.1
RNF11	ENST00000242719.3	ring finger protein 11	5881	1	1	0	0	0	0	0	0	0	bta-miR-202	-0.46	-0.46	< 0.1
SRSF4	ENST00000546138.1	serine/arginine-rich splicing factor 4	2524	1	1	0	0	0	0	0	0	0	bta-miR-202	-0.45	-0.46	< 0.1
METRNL	ENST00000320095.7	meteorin, glial cell differentiation regulator-like	353	1	1	0	0	0	0	0	0	0	bta-miR-202	-0.44	-0.44	< 0.1
FMNL2	ENST00000475377.2	formin-like 2	31	1	1	0	0	0	0	0	0	2	bta-miR-202	-0.42	-0.42	< 0.1
VANGL2	ENST00000368061.2	VANGL planar cell polarity protein 2	560	1	1	0	0	0	0	0	0	0	bta-miR-202	-0.4	-0.4	< 0.1
NR2F2	ENST00000394166.3	nuclear receptor subfamily 2, group F, member 2	4428	1	1	0	0	0	0	0	0	0	bta-miR-202	-0.37	-0.38	< 0.1
KIAA1715	ENST00000272748.4	KIAA1715	858	1	1	0	0	3	0	0	3	2	bta-miR-202	-0.37	-0.49	< 0.1
HES5	ENST00000378453.3	hairy and enhancer of split 5 (Drosophila)	5	1	1	0	0	0	0	0	0	0	bta-miR-202	-0.35	-0.35	< 0.1
MARCKS	ENST00000368635.4	myristoylated alanine-rich protein kinase C substrate	188	1	1	0	0	0	0	0	0	1	bta-miR-202	-0.35	-0.4	< 0.1
CSAD	ENST00000267085.4	cysteine sulfinic acid decarboxylase	11	1	1	0	0	1	0	0	1	1	bta-miR-202	-0.35	-0.78	< 0.1
CCNYL1	ENST00000295414.3	cyclin Y-like 1	111	1	1	0	0	0	0	0	0	0	bta-miR-202	-0.34	-0.34	< 0.1
ATP5E	ENST00000243997.3	ATP synthase, H+ transporting, mitochondrial F1 complex, epsilon subunit	575	1	1	0	0	1	0	0	1	1	bta-miR-202	-0.34	-0.56	< 0.1
ACSL1	ENST00000454703.2	acyl-CoA synthetase long-chain family member 1	121	1	0	1	0	1	1	0	0	0	bta-miR-202	-0.34	-0.37	< 0.1
ACTN1	ENST00000193403.6	actinin, alpha 1	10087	1	1	0	0	0	0	0	0	1	bta-miR-202	-0.33	-0.35	< 0.1
PCIF1	ENST00000372409.3	PDX1 C-terminal inhibiting factor 1	139	1	1	0	0	0	0	0	0	0	bta-miR-202	-0.33	-0.33	< 0.1
TSPAN12	ENST00000222747.3	tetraspanin 12	554	1	1	0	0	0	0	0	0	0	bta-miR-202	-0.33	-0.33	< 0.1
MEIS2	ENST00000397624.3	Meis homeobox 2	63	1	1	0	0	0	0	0	0	1	bta-miR-202	-0.33	-0.34	< 0.1
UBE2K	ENST00000261427.5	ubiquitin-conjugating enzyme E2K	762	1	1	0	0	1	0	0	1	1	bta-miR-202	-0.32	-0.51	< 0.1
SLC38A4	ENST00000447411.1	solute carrier family 38, member 4	10	1	1	0	0	0	0	0	0	1	bta-miR-202	-0.32	-0.32	< 0.1
TXNRD1	ENST00000378070.4	thioredoxin reductase 1	1255	1	1	0	0	0	0	0	0	0	bta-miR-202	-0.32	-0.32	< 0.1
COIL	ENST00000240316.4	coilin	5	1	1	0	0	0	0	0	0	0	bta-miR-202	-0.32	-0.32	< 0.1
C17orf75	ENST00000577809.1	chromosome 17 open reading frame 75	2623	1	0	1	0	0	0	0	0	0	bta-miR-202	-0.31	-0.31	< 0.1
ACSL3	ENST00000357430.3	acyl-CoA synthetase long-chain family member 3	2533	2	0	0	2	1	0	0	1	0	bta-miR-202	-0.31	-0.55	< 0.1
GID8	ENST00000266069.3	GID complex subunit 8	515	1	1	0	0	0	0	0	0	0	bta-miR-202	-0.3	-0.48	< 0.1
UBE2W	ENST00000517608.1	ubiquitin-conjugating enzyme E2W (putative)	102	1	1	0	0	2	0	0	2	0	bta-miR-202	-0.3	-0.32	< 0.1
RAB7L1	ENST00000367139.3	RAB7, member RAS oncogene family-like 1	61	1	1	0	0	0	0	0	0	1	bta-miR-202	-0.3	-0.3	< 0.1
KRAS	ENST00000256078.4	Kirsten rat sarcoma viral oncogene homolog	40	2	2	0	0	0	0	0	0	1	bta-miR-202	-0.29	-0.56	< 0.1
GMEB1	ENST00000373816.1	glucocorticoid modulatory element binding protein 1	154	2	0	1	1	0	0	0	0	0	bta-miR-202	-0.29	-0.31	< 0.1
PIK3CA	ENST00000263967.3	phosphatidylinositol-4,5-bisphosphate 3-kinase, catalytic subunit alpha	112	1	1	0	0	0	0	0	0	0	bta-miR-202	-0.29	-0.29	< 0.1
PARM1	ENST00000513238.1	prostate androgen-regulated mucin-like protein 1	161	1	1	0	0	0	0	0	0	0	bta-miR-202	-0.29	-0.33	< 0.1
MMGT1	ENST00000305963.2	membrane magnesium transporter 1	113	1	0	1	0	3	2	0	1	0	bta-miR-202	-0.29	-0.94	< 0.1
HOMER1	ENST00000508576.1	homer homolog 1 (Drosophila)	394	1	0	1	0	0	0	0	0	0	bta-miR-202	-0.28	-0.28	< 0.1
TMEM138	ENST00000278826.6	transmembrane protein 138	1694	1	0	0	1	0	0	0	0	0	bta-miR-202	-0.28	-0.28	< 0.1
OGT	ENST00000373719.3	O-linked N-acetylglucosamine (GlcNAc) transferase	1036	1	1	0	0	2	0	1	1	1	bta-miR-202	-0.27	-0.48	< 0.1
ARF6	ENST00000298316.5	ADP-ribosylation factor 6	31	1	0	1	0	0	0	0	0	1	bta-miR-202	-0.27	-0.27	< 0.1
LRRC58	ENST00000295628.3	leucine rich repeat containing 58	940	1	0	1	0	3	0	0	3	1	bta-miR-202	-0.27	-0.27	< 0.1
EIF4E	ENST00000450253.2	eukaryotic translation initiation factor 4E	876	1	0	1	0	1	0	1	0	0	bta-miR-202	-0.26	-0.28	< 0.1
LBR	ENST00000272163.4	lamin B receptor	1217	1	1	0	0	0	0	0	0	0	bta-miR-202	-0.25	-0.27	< 0.1
LPGAT1	ENST00000366997.4	lysophosphatidylglycerol acyltransferase 1	135	2	0	1	1	2	0	1	1	2	bta-miR-202	-0.25	-0.25	< 0.1
PRICKLE1	ENST00000455697.1	prickle homolog 1 (Drosophila)	146	1	1	0	0	0	0	0	0	0	bta-miR-202	-0.25	-0.25	< 0.1
OXCT1	ENST00000196371.5	3-oxoacid CoA transferase 1	1783	1	0	1	0	0	0	0	0	0	bta-miR-202	-0.25	-0.25	< 0.1
RAB8B	ENST00000321437.4	RAB8B, member RAS oncogene family	45	1	1	0	0	0	0	0	0	0	bta-miR-202	-0.25	-0.29	< 0.1
ECHDC1	ENST00000528402.1	enoyl CoA hydratase domain containing 1	457	1	0	0	1	0	0	0	0	0	bta-miR-202	-0.25	-0.25	ORF
SCLY	ENST00000254663.6	selenocysteine lyase	232	1	0	1	0	0	0	0	0	0	bta-miR-202	-0.24	-0.24	ORF
GTF3C2	ENST00000359541.2	general transcription factor IIIC, polypeptide 2, beta 110kDa	981	1	1	0	0	0	0	0	0	2	bta-miR-202	-0.24	-0.28	< 0.1
PAPD5	ENST00000357464.3	PAP associated domain containing 5	152	1	0	0	1	2	0	0	2	0	bta-miR-202	-0.24	-0.25	< 0.1
MFN1	ENST00000471841.1	mitofusin 1	502	1	0	1	0	0	0	0	0	1	bta-miR-202	-0.24	-0.27	< 0.1
TESPA1	ENST00000524622.1	thymocyte expressed, positive selection associated 1	5	1	1	0	0	0	0	0	0	0	bta-miR-202	-0.24	-0.24	< 0.1
HMGXB4	ENST00000216106.5	HMG box domain containing 4	966	1	0	1	0	0	0	0	0	0	bta-miR-202	-0.23	-0.23	< 0.1
TGFBR1	ENST00000374994.4	transforming growth factor, beta receptor 1	249	1	1	0	0	1	0	1	0	1	bta-miR-202	-0.23	-0.25	< 0.1
ARMC10	ENST00000323716.3	armadillo repeat containing 10	147	1	1	0	0	1	0	0	1	0	bta-miR-202	-0.23	-0.31	< 0.1
HOXB2	ENST00000330070.4	homeobox B2	1282	1	0	0	1	0	0	0	0	0	bta-miR-202	-0.22	-0.23	< 0.1
GATA3	ENST00000379328.3	GATA binding protein 3	136	1	1	0	0	0	0	0	0	0	bta-miR-202	-0.22	-0.22	< 0.1
FAM76B	ENST00000358780.5	family with sequence similarity 76, member B	186	1	0	0	1	1	0	0	1	1	bta-miR-202	-0.22	-0.26	< 0.1
YTHDF2	ENST00000373812.3	YTH domain family, member 2	38	1	0	1	0	0	0	0	0	0	bta-miR-202	-0.22	-0.22	< 0.1
GOLGA3	ENST00000204726.3	golgin A3	944	1	0	1	0	0	0	0	0	1	bta-miR-202	-0.22	-0.24	< 0.1
PLEKHF2	ENST00000315367.3	pleckstrin homology domain containing, family F (with FYVE domain) member 2	286	1	1	0	0	0	0	0	0	0	bta-miR-202	-0.22	-0.27	< 0.1
KMT2A	ENST00000534358.1	lysine (K)-specific methyltransferase 2A	1092	3	1	1	1	1	0	1	0	2	bta-miR-202	-0.22	-0.22	< 0.1
PPP5C	ENST00000012443.4	protein phosphatase 5, catalytic subunit	973	1	1	0	0	0	0	0	0	0	bta-miR-202	-0.21	-0.21	< 0.1
TARDBP	ENST00000240185.3	TAR DNA binding protein	410	1	1	0	0	0	0	0	0	0	bta-miR-202	-0.21	-0.21	< 0.1
SMC1A	ENST00000322213.4	structural maintenance of chromosomes 1A	1626	2	0	2	0	1	1	0	0	2	bta-miR-202	-0.2	-0.25	< 0.1
WDR26	ENST00000414423.2	WD repeat domain 26	1229	1	0	0	1	0	0	0	0	1	bta-miR-202	-0.2	-0.21	< 0.1
TOX4	ENST00000405508.1	TOX high mobility group box family member 4	309	1	0	1	0	0	0	0	0	1	bta-miR-202	-0.2	-0.25	< 0.1
RP11-366L20.2	ENST00000356215.2	Uncharacterized protein	5	1	0	0	1	1	0	0	1	2	bta-miR-202	-0.2	-0.2	< 0.1
NFATC3	ENST00000329524.4	nuclear factor of activated T-cells, cytoplasmic, calcineurin-dependent 3	221	1	1	0	0	2	0	1	1	2	bta-miR-202	-0.2	-0.2	< 0.1
CNIH1	ENST00000395573.4	cornichon family AMPA receptor auxiliary protein 1	2182	1	0	0	1	1	0	1	0	1	bta-miR-202	-0.2	-0.37	< 0.1
STYX	ENST00000354586.4	serine/threonine/tyrosine interacting protein	250	1	0	0	1	2	0	1	1	1	bta-miR-202	-0.2	-0.5	< 0.1
PFN2	ENST00000239940.7	profilin 2	2184	1	0	1	0	0	0	0	0	0	bta-miR-202	-0.2	-0.2	ORF
RNF2	ENST00000367510.3	ring finger protein 2	414	1	0	1	0	0	0	0	0	0	bta-miR-202	-0.2	-0.25	< 0.1
CS	ENST00000548567.1	citrate synthase	52	1	1	0	0	0	0	0	0	0	bta-miR-202	-0.2	-0.2	< 0.1
ZRANB1	ENST00000359653.4	zinc finger, RAN-binding domain containing 1	724	1	0	0	1	1	0	0	1	1	bta-miR-202	-0.19	-0.23	< 0.1
ANP32E	ENST00000533654.1	acidic (leucine-rich) nuclear phosphoprotein 32 family, member E	572	1	0	0	1	0	0	0	0	0	bta-miR-202	-0.19	-0.19	< 0.1
AP1AR	ENST00000274000.5	adaptor-related protein complex 1 associated regulatory protein	89	1	0	0	1	1	0	0	1	1	bta-miR-202	-0.18	-0.28	< 0.1
PLEKHA1	ENST00000538022.1	pleckstrin homology domain containing, family A (phosphoinositide binding specific) member 1	1172	1	1	0	0	0	0	0	0	0	bta-miR-202	-0.18	-0.2	< 0.1
CREBZF	ENST00000398294.2	CREB/ATF bZIP transcription factor	1115	1	0	0	1	1	0	0	1	0	bta-miR-202	-0.18	-0.21	< 0.1
FMR1	ENST00000370471.3	fragile X mental retardation 1	1155	1	1	0	0	1	0	0	1	0	bta-miR-202	-0.18	-0.27	< 0.1
MED1	ENST00000300651.6	mediator complex subunit 1	87	1	1	0	0	1	0	0	1	1	bta-miR-202	-0.18	-0.2	< 0.1
TMTC4	ENST00000376234.3	transmembrane and tetratricopeptide repeat containing 4	37	1	1	0	0	0	0	0	0	0	bta-miR-202	-0.17	-0.17	< 0.1
ROCK1	ENST00000399799.2	Rho-associated, coiled-coil containing protein kinase 1	7	1	1	0	0	0	0	0	0	0	bta-miR-202	-0.17	-0.17	< 0.1
CHP1	ENST00000334660.5	calcineurin-like EF-hand protein 1	2051	1	0	0	1	0	0	0	0	0	bta-miR-202	-0.17	-0.17	< 0.1
ACVR1B	ENST00000257963.4	activin A receptor, type IB	3319	1	0	0	1	0	0	0	0	0	bta-miR-202	-0.17	-0.17	< 0.1
NAA15	ENST00000296543.5	N(alpha)-acetyltransferase 15, NatA auxiliary subunit	546	1	1	0	0	1	0	1	0	0	bta-miR-202	-0.17	-0.28	< 0.1
KHDRBS2	ENST00000281156.4	KH domain containing, RNA binding, signal transduction associated 2	5	1	0	0	1	0	0	0	0	0	bta-miR-202	-0.16	-0.16	< 0.1
EPC1	ENST00000319778.6	enhancer of polycomb homolog 1 (Drosophila)	102	1	0	0	1	0	0	0	0	0	bta-miR-202	-0.16	-0.16	< 0.1
TGFBR2	ENST00000359013.4	transforming growth factor, beta receptor II (70/80kDa)	2168	2	0	1	1	1	0	1	0	0	bta-miR-202	-0.16	-0.27	< 0.1
UBXN7	ENST00000296328.4	UBX domain protein 7	95	1	0	1	0	4	1	1	2	0	bta-miR-202	-0.16	-0.32	< 0.1
DIRC2	ENST00000261038.5	disrupted in renal carcinoma 2	1041	1	0	0	1	0	0	0	0	0	bta-miR-202	-0.16	-0.17	< 0.1
HLF	ENST00000226067.5	hepatic leukemia factor	15	1	0	0	1	0	0	0	0	0	bta-miR-202	-0.16	-0.16	< 0.1
DDA1	ENST00000359866.4	DET1 and DDB1 associated 1	76	1	0	1	0	0	0	0	0	0	bta-miR-202	-0.15	-0.15	< 0.1
ATP6V0A2	ENST00000330342.3	ATPase, H+ transporting, lysosomal V0 subunit a2	376	1	0	0	1	0	0	0	0	0	bta-miR-202	-0.15	-0.15	< 0.1
GIT2	ENST00000355312.3	G protein-coupled receptor kinase interacting ArfGAP 2	924	1	1	0	0	0	0	0	0	0	bta-miR-202	-0.15	-0.16	< 0.1
SALL2	ENST00000327430.3	sal-like 2 (Drosophila)	233	1	0	1	0	0	0	0	0	0	bta-miR-202	-0.15	-0.15	< 0.1
MARCH6	ENST00000274140.5	membrane-associated ring finger (C3HC4) 6, E3 ubiquitin protein ligase	14086	1	0	1	0	1	0	1	0	1	bta-miR-202	-0.15	-0.17	< 0.1
TTC13	ENST00000366661.4	tetratricopeptide repeat domain 13	3928	1	0	0	1	0	0	0	0	0	bta-miR-202	-0.15	-0.15	< 0.1
ENPEP	ENST00000265162.5	glutamyl aminopeptidase (aminopeptidase A)	10	1	0	1	0	0	0	0	0	0	bta-miR-202	-0.15	-0.17	< 0.1
GPBP1L1	ENST00000290795.3	GC-rich promoter binding protein 1-like 1	1737	1	0	0	1	0	0	0	0	0	bta-miR-202	-0.15	-0.16	< 0.1
STAM	ENST00000377524.3	signal transducing adaptor molecule (SH3 domain and ITAM motif) 1	723	1	0	0	1	0	0	0	0	0	bta-miR-202	-0.14	-0.14	< 0.1
APP	ENST00000346798.3	amyloid beta (A4) precursor protein	4570	1	0	0	1	0	0	0	0	0	bta-miR-202	-0.14	-0.14	< 0.1
YAF2	ENST00000327791.4	YY1 associated factor 2	413	1	0	0	1	1	0	1	0	0	bta-miR-202	-0.14	-0.28	< 0.1
ASAP1	ENST00000357668.1	ArfGAP with SH3 domain, ankyrin repeat and PH domain 1	185	1	1	0	0	1	0	0	1	0	bta-miR-202	-0.14	-0.18	< 0.1
AHCYL1	ENST00000369799.5	adenosylhomocysteinase-like 1	1279	1	1	0	0	0	0	0	0	0	bta-miR-202	-0.14	-0.14	< 0.1
TTBK2	ENST00000267890.6	tau tubulin kinase 2	18	1	1	0	0	2	1	0	1	1	bta-miR-202	-0.13	-0.14	< 0.1
CTNND2	ENST00000304623.8	catenin (cadherin-associated protein), delta 2	25	1	1	0	0	0	0	0	0	1	bta-miR-202	-0.13	-0.16	< 0.1
SLC35F5	ENST00000245680.2	solute carrier family 35, member F5	136	1	0	0	1	0	0	0	0	0	bta-miR-202	-0.13	-0.13	< 0.1
RASA1	ENST00000456692.2	RAS p21 protein activator (GTPase activating protein) 1	1700	1	0	0	1	0	0	0	0	0	bta-miR-202	-0.13	-0.13	< 0.1
PTEN	ENST00000371953.3	phosphatase and tensin homolog	118	1	0	0	1	2	0	1	1	1	bta-miR-202	-0.13	-0.16	< 0.1
MYO1C	ENST00000359786.5	myosin IC	1073	2	0	0	2	0	0	0	0	0	bta-miR-202	-0.13	-0.13	< 0.1
FXR1	ENST00000357559.4	fragile X mental retardation, autosomal homolog 1	434	1	0	0	1	1	1	0	0	0	bta-miR-202	-0.13	-0.27	< 0.1
ZNF292	ENST00000369577.3	zinc finger protein 292	230	1	0	0	1	0	0	0	0	0	bta-miR-202	-0.12	-0.12	< 0.1
ABLIM1	ENST00000392952.3	actin binding LIM protein 1	1321	1	0	1	0	1	0	1	0	0	bta-miR-202	-0.12	-0.12	< 0.1
CREB1	ENST00000432329.2	cAMP responsive element binding protein 1	295	1	1	0	0	1	0	0	1	3	bta-miR-202	-0.12	-0.32	< 0.1
HGF	ENST00000222390.5	hepatocyte growth factor (hepapoietin A; scatter factor)	18	1	0	0	1	0	0	0	0	1	bta-miR-202	-0.12	-0.12	< 0.1
CSF1	ENST00000329608.6	colony stimulating factor 1 (macrophage)	290	1	0	0	1	0	0	0	0	0	bta-miR-202	-0.12	-0.12	< 0.1
RASAL2	ENST00000448150.3	RAS protein activator like 2	950	1	0	0	1	3	1	0	2	2	bta-miR-202	-0.12	-0.2	< 0.1
FAM189A1	ENST00000261275.4	family with sequence similarity 189, member A1	12	1	0	0	1	0	0	0	0	0	bta-miR-202	-0.12	-0.12	< 0.1
SCRT2	ENST00000246104.6	scratch homolog 2, zinc finger protein (Drosophila)	5	1	0	0	1	0	0	0	0	0	bta-miR-202	-0.12	-0.12	< 0.1
C9orf114	ENST00000361256.5	chromosome 9 open reading frame 114	488	1	0	1	0	0	0	0	0	1	bta-miR-202	-0.12	-0.12	< 0.1
ACVR1	ENST00000263640.3	activin A receptor, type I	1523	1	0	0	1	0	0	0	0	0	bta-miR-202	-0.12	-0.12	< 0.1
LMTK2	ENST00000297293.5	lemur tyrosine kinase 2	51	1	0	0	1	0	0	0	0	0	bta-miR-202	-0.11	-0.11	< 0.1
GOLIM4	ENST00000470487.1	golgi integral membrane protein 4	48	1	1	0	0	0	0	0	0	0	bta-miR-202	-0.11	-0.24	< 0.1
OTUD7A	ENST00000307050.4	OTU domain containing 7A	35	1	0	0	1	0	0	0	0	1	bta-miR-202	-0.11	-0.14	< 0.1
SRSF1	ENST00000258962.4	serine/arginine-rich splicing factor 1	1430	1	0	1	0	2	0	0	2	1	bta-miR-202	-0.11	-0.2	< 0.1
CRIM1	ENST00000280527.2	cysteine rich transmembrane BMP regulator 1 (chordin-like)	4842	1	0	0	1	0	0	0	0	1	bta-miR-202	-0.11	-0.11	< 0.1
TMEM127	ENST00000258439.3	transmembrane protein 127	296	1	1	0	0	0	0	0	0	0	bta-miR-202	-0.1	-0.13	< 0.1
MLLT1	ENST00000252674.7	myeloid/lymphoid or mixed-lineage leukemia (trithorax homolog, Drosophila); translocated to, 1	33	1	1	0	0	2	0	1	1	0	bta-miR-202	-0.1	-0.19	< 0.1
ZNF704	ENST00000327835.3	zinc finger protein 704	124	2	1	0	1	3	0	1	2	4	bta-miR-202	-0.1	-0.23	< 0.1
PDZD8	ENST00000334464.5	PDZ domain containing 8	99	1	1	0	0	1	0	1	0	0	bta-miR-202	-0.1	-0.24	< 0.1
ZNF207	ENST00000394670.4	zinc finger protein 207	839	1	0	1	0	2	0	0	2	1	bta-miR-202	-0.1	-0.13	< 0.1
MSRB3	ENST00000308259.5	methionine sulfoxide reductase B3	83	1	1	0	0	0	0	0	0	0	bta-miR-202	-0.1	-0.32	< 0.1
CCDC85C	ENST00000380243.4	coiled-coil domain containing 85C	86	1	0	1	0	1	0	0	1	0	bta-miR-202	-0.1	-0.2	< 0.1
RAPGEF2	ENST00000264431.4	Rap guanine nucleotide exchange factor (GEF) 2	484	1	0	1	0	0	0	0	0	0	bta-miR-202	-0.1	-0.1	< 0.1
MSL1	ENST00000398532.4	male-specific lethal 1 homolog (Drosophila)	4715	1	0	0	1	0	0	0	0	2	bta-miR-202	-0.1	-0.1	< 0.1
FOXB1	ENST00000396057.4	forkhead box B1	31	1	0	0	1	0	0	0	0	0	bta-miR-202	-0.09	-0.11	< 0.1
USP8	ENST00000396444.3	ubiquitin specific peptidase 8	109	1	0	0	1	0	0	0	0	0	bta-miR-202	-0.09	-0.09	< 0.1
RBM18	ENST00000417201.3	RNA binding motif protein 18	963	1	0	0	1	0	0	0	0	3	bta-miR-202	-0.09	-0.21	< 0.1
RPS6KB1	ENST00000225577.4	ribosomal protein S6 kinase, 70kDa, polypeptide 1	16	1	0	1	0	2	0	1	1	1	bta-miR-202	-0.09	-0.1	< 0.1
SORCS1	ENST00000369698.1	sortilin-related VPS10 domain containing receptor 1	88	2	1	0	1	0	0	0	0	0	bta-miR-202	-0.09	-0.14	< 0.1
MIB1	ENST00000261537.6	mindbomb E3 ubiquitin protein ligase 1	897	1	0	0	1	0	0	0	0	0	bta-miR-202	-0.09	-0.09	< 0.1
TLN2	ENST00000561311.1	talin 2	371	1	0	0	1	0	0	0	0	0	bta-miR-202	-0.09	-0.09	< 0.1
ZNRF2	ENST00000323037.4	zinc and ring finger 2	403	1	1	0	0	0	0	0	0	0	bta-miR-202	-0.08	-0.4	< 0.1
KIAA2018	ENST00000316407.4	KIAA2018	23	1	1	0	0	3	0	2	1	1	bta-miR-202	-0.08	-0.08	< 0.1
XYLT1	ENST00000261381.6	xylosyltransferase I	159	1	1	0	0	2	0	1	1	0	bta-miR-202	-0.08	-0.08	< 0.1
CBFA2T2	ENST00000375279.2	core-binding factor, runt domain, alpha subunit 2; translocated to, 2	107	1	0	0	1	1	0	1	0	0	bta-miR-202	-0.08	-0.12	< 0.1
CNOT2	ENST00000229195.3	CCR4-NOT transcription complex, subunit 2	1189	1	1	0	0	1	0	0	1	1	bta-miR-202	-0.08	-0.38	< 0.1
RAB22A	ENST00000244040.3	RAB22A, member RAS oncogene family	484	1	0	0	1	0	0	0	0	0	bta-miR-202	-0.08	-0.13	< 0.1
SMARCC1	ENST00000254480.5	SWI/SNF related, matrix associated, actin dependent regulator of chromatin, subfamily c, member 1	727	1	0	0	1	0	0	0	0	0	bta-miR-202	-0.07	-0.08	< 0.1
MAPK6	ENST00000261845.5	mitogen-activated protein kinase 6	24	1	0	0	1	0	0	0	0	0	bta-miR-202	-0.07	-0.1	< 0.1
MED13L	ENST00000281928.3	mediator complex subunit 13-like	73	1	1	0	0	1	0	1	0	0	bta-miR-202	-0.07	-0.09	< 0.1
ZMYND11	ENST00000381591.1	zinc finger, MYND-type containing 11	43	1	0	0	1	0	0	0	0	0	bta-miR-202	-0.07	-0.11	< 0.1
ATXN2	ENST00000550104.1	ataxin 2	7	1	0	0	1	0	0	0	0	0	bta-miR-202	-0.07	-0.07	< 0.1
NIPAL3	ENST00000003912.3	NIPA-like domain containing 3	775	1	0	1	0	0	0	0	0	0	bta-miR-202	-0.07	-0.09	< 0.1
GLYCTK	ENST00000354773.4	glycerate kinase	3833	1	1	0	0	1	0	1	0	0	bta-miR-202	-0.06	-0.4	< 0.1
PIK3C2B	ENST00000367187.3	phosphatidylinositol-4-phosphate 3-kinase, catalytic subunit type 2 beta	15	1	0	0	1	0	0	0	0	0	bta-miR-202	-0.06	-0.06	< 0.1
PAX7	ENST00000420770.2	paired box 7	7	1	0	0	1	0	0	0	0	0	bta-miR-202	-0.06	-0.06	< 0.1
SPRED1	ENST00000299084.4	sprouty-related, EVH1 domain containing 1	547	1	0	0	1	0	0	0	0	0	bta-miR-202	-0.06	-0.06	< 0.1
ZNF652	ENST00000362063.2	zinc finger protein 652	33	1	1	0	0	2	0	1	1	0	bta-miR-202	-0.06	-0.12	< 0.1
JMJD1C	ENST00000399251.1	jumonji domain containing 1C	60	1	0	0	1	0	0	0	0	1	bta-miR-202	-0.05	-0.05	< 0.1
RGS3	ENST00000374140.2	regulator of G-protein signaling 3	2735	1	0	0	1	0	0	0	0	0	bta-miR-202	-0.05	-0.05	< 0.1
CPEB3	ENST00000412050.4	cytoplasmic polyadenylation element binding protein 3	48	1	0	0	1	0	0	0	0	0	bta-miR-202	-0.05	-0.05	< 0.1
MYRF	ENST00000278836.5	myelin regulatory factor	131	1	1	0	0	0	0	0	0	0	bta-miR-202	-0.05	-0.05	< 0.1
HOOK3	ENST00000307602.4	hook microtubule-tethering protein 3	403	1	0	0	1	0	0	0	0	1	bta-miR-202	-0.05	-0.06	< 0.1
KLF12	ENST00000377669.2	Kruppel-like factor 12	251	1	0	0	1	2	1	0	1	3	bta-miR-202	-0.05	-0.06	< 0.1
DDX3Y	ENST00000336079.3	DEAD (Asp-Glu-Ala-Asp) box helicase 3, Y-linked	5	1	1	0	0	0	0	0	0	0	bta-miR-202	-0.05	-0.05	< 0.1
SCN2B	ENST00000278947.5	sodium channel, voltage-gated, type II, beta subunit	5	1	1	0	0	0	0	0	0	1	bta-miR-202	-0.05	-0.05	< 0.1
SAMD4A	ENST00000392067.3	sterile alpha motif domain containing 4A	449	1	0	0	1	1	0	1	0	0	bta-miR-202	-0.05	-0.06	< 0.1
RBFOX2	ENST00000449924.2	RNA binding protein, fox-1 homolog (C. elegans) 2	262	2	0	1	1	1	0	0	1	2	bta-miR-202	-0.05	-0.23	< 0.1
GGA1	ENST00000343632.4	golgi-associated, gamma adaptin ear containing, ARF binding protein 1	325	1	1	0	0	0	0	0	0	0	bta-miR-202	-0.05	-0.05	< 0.1
UACA	ENST00000322954.6	uveal autoantigen with coiled-coil domains and ankyrin repeats	82	1	0	0	1	0	0	0	0	0	bta-miR-202	-0.05	-0.09	< 0.1
PIAS1	ENST00000249636.6	protein inhibitor of activated STAT, 1	368	1	1	0	0	1	0	0	1	0	bta-miR-202	-0.05	-0.23	< 0.1
SP1	ENST00000426431.2	Sp1 transcription factor	402	1	0	0	1	0	0	0	0	0	bta-miR-202	-0.05	-0.1	< 0.1
PKP4	ENST00000389757.3	plakophilin 4	373	1	0	1	0	1	0	0	1	0	bta-miR-202	-0.05	-0.14	< 0.1
LRRC8C	ENST00000370454.4	leucine rich repeat containing 8 family, member C	544	1	1	0	0	0	0	0	0	0	bta-miR-202	-0.05	-0.19	< 0.1
TENM3	ENST00000511685.1	teneurin transmembrane protein 3	30	1	0	1	0	0	0	0	0	0	bta-miR-202	-0.05	-0.05	< 0.1
HOXC11	ENST00000546378.1	homeobox C11	80	1	0	0	1	0	0	0	0	0	bta-miR-202	-0.04	-0.12	< 0.1
SLC30A10	ENST00000366926.3	solute carrier family 30, member 10	66	1	1	0	0	2	1	0	1	0	bta-miR-202	-0.04	-0.28	< 0.1
FAM46C	ENST00000369448.3	family with sequence similarity 46, member C	74	1	0	0	1	0	0	0	0	0	bta-miR-202	-0.03	-0.1	< 0.1
SOCS4	ENST00000395472.2	suppressor of cytokine signaling 4	336	1	0	0	1	0	0	0	0	1	bta-miR-202	-0.03	-0.07	< 0.1
THSD4	ENST00000355327.3	thrombospondin, type I, domain containing 4	69	1	0	0	1	0	0	0	0	1	bta-miR-202	-0.03	-0.06	< 0.1
ERBB2IP	ENST00000284037.5	erbb2 interacting protein	177	1	1	0	0	0	0	0	0	2	bta-miR-202	-0.03	-0.18	< 0.1
SOX6	ENST00000316399.6	SRY (sex determining region Y)-box 6	22	1	1	0	0	1	0	0	1	0	bta-miR-202	-0.03	-0.09	< 0.1
KLF13	ENST00000307145.3	Kruppel-like factor 13	5	1	1	0	0	0	0	0	0	0	bta-miR-202	-0.03	-0.03	< 0.1
TET1	ENST00000373644.4	tet methylcytosine dioxygenase 1	5	1	1	0	0	0	0	0	0	0	bta-miR-202	-0.03	-0.03	< 0.1
ONECUT2	ENST00000491143.2	one cut homeobox 2	847	1	0	1	0	1	0	0	1	1	bta-miR-202	-0.03	-0.03	< 0.1
DDX3X	ENST00000399959.2	DEAD (Asp-Glu-Ala-Asp) box helicase 3, X-linked	965	1	1	0	0	1	0	1	0	0	bta-miR-202	-0.03	-0.32	< 0.1
IL1RAPL1	ENST00000378993.1	interleukin 1 receptor accessory protein-like 1	5	1	0	1	0	1	0	0	1	1	bta-miR-202	-0.03	-0.06	< 0.1
LUZP1	ENST00000418342.1	leucine zipper protein 1	434	1	1	0	0	0	0	0	0	0	bta-miR-202	-0.03	-0.03	< 0.1
ALG3	ENST00000418734.2	ALG3, alpha-1,3- mannosyltransferase	63	1	0	1	0	0	0	0	0	0	bta-miR-202	-0.03	-0.36	< 0.1
PTPRG	ENST00000474889.1	protein tyrosine phosphatase, receptor type, G	696	1	0	0	1	0	0	0	0	0	bta-miR-202	-0.03	-0.03	< 0.1
SUV420H1	ENST00000304363.4	suppressor of variegation 4-20 homolog 1 (Drosophila)	62	1	0	0	1	0	0	0	0	0	bta-miR-202	-0.02	-0.09	< 0.1
CBX5	ENST00000209875.4	chromobox homolog 5	360	1	0	0	1	2	1	1	0	0	bta-miR-202	-0.02	-0.12	< 0.1
TRPV2	ENST00000338560.7	transient receptor potential cation channel, subfamily V, member 2	22341	1	0	0	1	0	0	0	0	1	bta-miR-202	-0.02	-0.02	< 0.1
TET3	ENST00000409262.3	tet methylcytosine dioxygenase 3	1437	1	0	0	1	0	0	0	0	1	bta-miR-202	-0.02	-0.02	< 0.1
ANKRD52	ENST00000267116.7	ankyrin repeat domain 52	2913	1	0	1	0	0	0	0	0	0	bta-miR-202	-0.02	-0.02	< 0.1
GAN	ENST00000568107.2	gigaxonin	185	1	0	0	1	2	0	0	2	2	bta-miR-202	-0.02	-0.03	< 0.1
ALG2	ENST00000476832.1	ALG2, alpha-1,3/1,6-mannosyltransferase	1301	1	1	0	0	0	0	0	0	0	bta-miR-202	-0.02	-0.39	< 0.1
PAG1	ENST00000220597.4	phosphoprotein associated with glycosphingolipid microdomains 1	53	1	0	0	1	0	0	0	0	0	bta-miR-202	-0.02	-0.04	< 0.1
SPTBN1	ENST00000356805.4	spectrin, beta, non-erythrocytic 1	959	1	0	0	1	0	0	0	0	0	bta-miR-202	-0.01	-0.02	< 0.1
USP15	ENST00000353364.3	ubiquitin specific peptidase 15	286	1	0	0	1	0	0	0	0	0	bta-miR-202	-0.01	-0.16	< 0.1
CD28	ENST00000324106.8	CD28 molecule	5	1	0	0	1	0	0	0	0	0	bta-miR-202	-0.01	-0.01	< 0.1
RUNX1T1	ENST00000523629.1	runt-related transcription factor 1; translocated to, 1 (cyclin D-related)	9	1	0	0	1	0	0	0	0	1	bta-miR-202	-0.01	-0.01	< 0.1
CBL	ENST00000264033.4	Cbl proto-oncogene, E3 ubiquitin protein ligase	309	1	0	0	1	0	0	0	0	2	bta-miR-202	-0.01	-0.01	< 0.1
ZFHX4	ENST00000521891.2	zinc finger homeobox 4	194	1	0	0	1	0	0	0	0	1	bta-miR-202	-0.01	-0.01	< 0.1
MSL2	ENST00000309993.2	male-specific lethal 2 homolog (Drosophila)	175	1	1	0	0	0	0	0	0	0	bta-miR-202	-0.01	-0.07	< 0.1
AGO3	ENST00000373191.4	argonaute RISC catalytic component 3	198	1	0	0	1	1	0	0	1	4	bta-miR-202	-0.01	-0.04	< 0.1
PSD3	ENST00000327040.8	pleckstrin and Sec7 domain containing 3	133	1	0	1	0	0	0	0	0	1	bta-miR-202	-0.01	-0.1	< 0.1
TRAF3	ENST00000560371.1	TNF receptor-associated factor 3	833	1	0	0	1	0	0	0	0	0	bta-miR-202	-0.01	-0.01	< 0.1
TRIM33	ENST00000358465.2	tripartite motif containing 33	201	1	0	0	1	0	0	0	0	0	bta-miR-202	-0.01	-0.01	< 0.1
PCSK9	ENST00000302118.5	proprotein convertase subtilisin/kexin type 9	2345	1	1	0	0	0	0	0	0	0	bta-miR-202	0	-0.06	< 0.1
SLC38A9	ENST00000396865.2	solute carrier family 38, member 9	156	1	1	0	0	0	0	0	0	0	bta-miR-202	0	-0.05	< 0.1
CSRNP1	ENST00000273153.5	cysteine-serine-rich nuclear protein 1	544	1	1	0	0	0	0	0	0	0	bta-miR-202	0	-0.03	< 0.1
FUT4	ENST00000358752.2	fucosyltransferase 4 (alpha (1,3) fucosyltransferase, myeloid-specific)	354	1	1	0	0	0	0	0	0	0	bta-miR-202	0	-0.12	< 0.1
PIP4K2B	ENST00000269554.3	phosphatidylinositol-5-phosphate 4-kinase, type II, beta	148	1	0	0	1	0	0	0	0	0	bta-miR-202	0	-0.04	< 0.1
APPBP2	ENST00000083182.3	amyloid beta precursor protein (cytoplasmic tail) binding protein 2	907	1	0	0	1	0	0	0	0	0	bta-miR-202	0	-0.02	< 0.1
SSBP2	ENST00000320672.4	single-stranded DNA binding protein 2	1996	1	0	0	1	0	0	0	0	1	bta-miR-202	0	-0.05	< 0.1
SEC16B	ENST00000308284.6	SEC16 homolog B (S. cerevisiae)	251	1	0	0	1	1	0	1	0	0	bta-miR-202	0	-0.16	< 0.1
ACVR2A	ENST00000241416.7	activin A receptor, type IIA	109	1	0	1	0	0	0	0	0	0	bta-miR-202	0	-0.03	< 0.1
ATG7	ENST00000354449.3	autophagy related 7	1467	1	0	0	1	0	0	0	0	0	bta-miR-202	0	-0.11	< 0.1
AZIN1	ENST00000337198.5	antizyme inhibitor 1	2287	1	0	1	0	0	0	0	0	0	bta-miR-202	0	-0.14	< 0.1
ALG14	ENST00000370205.5	ALG14, UDP-N-acetylglucosaminyltransferase subunit	572	1	0	0	1	0	0	0	0	0	bta-miR-202	0	-0.06	< 0.1
LRRC4C	ENST00000278198.2	leucine rich repeat containing 4C	5	1	0	1	0	0	0	0	0	0	bta-miR-202	0	-0.13	< 0.1
WDR7	ENST00000254442.3	WD repeat domain 7	365	1	0	0	1	0	0	0	0	0	bta-miR-202	0	-0.01	< 0.1
JAKMIP2	ENST00000507386.1	janus kinase and microtubule interacting protein 2	26	1	0	0	1	0	0	0	0	1	bta-miR-202	0	-0.18	< 0.1
ESRP2	ENST00000565858.1	epithelial splicing regulatory protein 2	320	1	0	0	1	0	0	0	0	0	bta-miR-202	0	-0.13	< 0.1
PIK3CB	ENST00000477593.1	phosphatidylinositol-4,5-bisphosphate 3-kinase, catalytic subunit beta	437	2	0	0	2	0	0	0	0	0	bta-miR-202	0	-0.1	< 0.1
LRRC40	ENST00000370952.3	leucine rich repeat containing 40	88	1	0	1	0	1	0	0	1	1	bta-miR-202	0	-0.11	< 0.1

## Sheet: miRmap
miRNA	Gene	ΔG open	Probability exact	Conservation PhyloP	miRmap score
bta-miR-202	TMX3	88.284	52.1447	47.9658	80.1402
bta-miR-202	GOT2	90.1621	84.8883	0.000176355	82.1021
bta-miR-202	ZNF148	79.9431	24.2804	47.9205	82.2518
bta-miR-202	DAZL	78.1247	72.9356	0.000176355	82.2969
bta-miR-202	PRMT2	67.2142	93.6091	0.000176355	82.5402
bta-miR-202	SART1	78.5608	87.5335	0.000176355	82.6727
bta-miR-202	SNAP23	89.8408	79.5943	45.0339	83.3658
bta-miR-202	MGC155012	96.6214	97.4309	59.0355	83.8743
bta-miR-202	BMS1	43.5115	91.5953	0.000176355	83.9758
bta-miR-202	PEX11B	88.873	85.0609	4.4595	84.6707
bta-miR-202	SPAG6	76.2654	95.8084	71.1001	85.5683
bta-miR-202	GRAMD1C	76.2647	90.1169	27.0827	86.4075
bta-miR-202	KIAA1147	67.2968	88.1775	20.7334	86.4542
bta-miR-202	PAK7	53.3708	81.7332	80.0771	86.8728
bta-miR-202	CCDC43	87.8563	93.9586	23.9203	87.2786
bta-miR-202	CCNC	47.2987	73.7855	69.05	87.4913
bta-miR-202	PRKAA1	73.197	83.5464	80.6249	87.5113
bta-miR-202	SENP6	75.5925	69.3214	97.7515	88.3749
bta-miR-202	OSTC	68.7379	87.8093	53.0255	88.9066
bta-miR-202	PTPRZ1	95.2803	91.4953	59.7002	89.249
bta-miR-202	HILPDA	77.0571	91.69	0.000176355	89.6673
bta-miR-202	TRIQK	57.4523	89.3983	63.2973	90.7397
bta-miR-202	C17orf75	53.311	91.4528	94.0692	90.8967
bta-miR-202	ATA3	73.3329	93.0541	78.2161	91.1805
bta-miR-202	ELF3	82.1632	95.8912	0.000176355	91.7654
bta-miR-202	AGTPBP1	90.6172	89.7496	18.6771	93.1893
bta-miR-202	SKAP2	68.7234	96.717	4.44892	93.2208
bta-miR-202	MGC151949	75.6723	91.6786	0.000176355	93.8508
bta-miR-202	CEP19	95.5957	82.5629	63.5105	94.8931
bta-miR-202	WDR77	63.7981	98.9467	62.3044	95.7081
bta-miR-202	TGDS	87.0754	88.9181	78.3127	95.8876
bta-miR-202	CSAD	89.2932	94.0779	56.7201	98.1852
bta-miR-202	FAM104A	74.2046	99.0632	19.4328	80.0916
bta-miR-202	PPP1R8	68.7131	75.8397	84.2811	80.5209
bta-miR-202	COIL	63.118	87.2198	57.6661	80.7594
bta-miR-202	RFX7	80.6549	52.3977	18.7619	80.872
bta-miR-202	CRYZ	83.4488	98.1287	57.7476	80.8775
bta-miR-202	BET1	83.7826	93.5153	45.9984	81.8683
bta-miR-202	MGC139448	70.568	87.4102	40.1358	81.9508
bta-miR-202	TMED5	95.7798	84.3899	56.3861	83.5522
bta-miR-202	TGFBR2	69.515	73.9134	99.2681	84.4157
bta-miR-202	TSPAN12	62.3079	72.7845	88.4292	84.7021
bta-miR-202	CLK4	79.0796	96.3909	28.0033	84.7296
bta-miR-202	MYC	62.6948	90.9872	0.000176355	85.1535
bta-miR-202	SUN3	72.8737	93.1236	0.000176355	85.2931
bta-miR-202	ADH4	53.1805	89.2664	0.000176355	85.5021
bta-miR-202	PRDM1	64.8122	60.4177	21.2983	85.8499
bta-miR-202	COL4A3BP	41.8159	96.7388	47.2673	86.2726
bta-miR-202	YIPF5	63.3068	83.4937	0.000176355	86.6045
bta-miR-202	ENPEP	53.965	85.961	0.000176355	86.8127
bta-miR-202	METRNL	98.0854	95.6864	0.000176355	86.9037
bta-miR-202	B3GALT2	66.049	84.9051	0.000176355	87.1227
bta-miR-202	DNAJC6	70.8215	97.6175	67.8524	87.2998
bta-miR-202	OXCT1	71.5826	82.5002	68.6796	87.6837
bta-miR-202	MFN1	83.5765	87.1397	0.000176355	87.7042
bta-miR-202	TMEM68	84.965	80.8473	0.000176355	88.1364
bta-miR-202	FUNDC2	86.9091	86.6838	7.93599	88.1425
bta-miR-202	ARF6	64.8385	97.6741	76.0733	89.4755
bta-miR-202	FAM60A	74.5372	68.1972	83.3909	89.7438
bta-miR-202	GMEB1	90.238	98.0715	58.6553	90.8803
bta-miR-202	ATP6V0D2	91.4479	84.837	0.000176355	91.0887
bta-miR-202	GRHL1	64.8855	68.7112	62.9978	91.8534
bta-miR-202	NCBP1	90.3796	89.5573	60.074	92.7926
bta-miR-202	ISPD	60.9777	92.9798	0.000176355	93.8551
bta-miR-202	RHOJ	64.8366	98.9818	78.925	98.6163
bta-miR-202	C6H4orf32	83.5199	64.0141	0.000176355	80.5197
bta-miR-202	NMD3	73.3794	77.489	26.8326	80.8659
bta-miR-202	CNOT2	42.2871	81.9675	28.7195	81.5956
bta-miR-202	DDA1	92.4051	95.9511	96.5512	81.6688
bta-miR-202	MARCKS	88.2661	80.4941	61.2995	82.0365
bta-miR-202	CEP97	78.136	88.6398	57.0742	82.3564
bta-miR-202	PKD2	71.1096	68.7604	15.915	82.8866
bta-miR-202	SGPP1	62.4047	66.9206	81.406	83.4095
bta-miR-202	TCF12	75.3107	94.2713	49.7022	84.2352
bta-miR-202	BAALC	92.8783	94.2365	93.6345	84.2434
bta-miR-202	UGT2A3	95.229	59.3286	0.000176355	85.0366
bta-miR-202	ZHX1	82.4638	97.6431	65.8738	85.0742
bta-miR-202	HNRPH2	93.3068	99.8524	9.57363	85.4894
bta-miR-202	CHURC1	73.067	48.0558	19.6278	85.5314
bta-miR-202	CEPT1	88.6718	85.277	0.943148	86.4595
bta-miR-202	SALL2	61.4935	72.1488	99.0503	86.7114
bta-miR-202	ODF1	89.7431	95.8972	39.1138	86.7423
bta-miR-202	CDC42BPB	63.4183	93.8577	0.000176355	87.0662
bta-miR-202	YAF2	64.2182	91.2766	73.7767	87.6777
bta-miR-202	EIF4E	83.2924	89.3403	4.29531	87.9232
bta-miR-202	TMEM87A	60.7199	71.8949	89.7393	88.0167
bta-miR-202	CHMP2B	58.9552	74.675	0.000176355	88.2189
bta-miR-202	PDGFD	69.1035	66.8936	85.2026	88.761
bta-miR-202	NR2F2	88.5089	88.1262	21.5519	88.8672
bta-miR-202	MEIS2	67.4404	83.6539	16.8067	89.0762
bta-miR-202	NEK6	79.0835	86.819	92.0979	90.1557
bta-miR-202	ACTN1	88.4693	96.5522	86.5884	90.9109
bta-miR-202	MYO5B	86.8369	96.4159	0.000176355	91.4841
bta-miR-202	NUP43	78.5564	93.0427	69.075	92.927
bta-miR-202	ZMAT4	76.1028	81.0167	0.000176355	93.0458
bta-miR-202	IPO8	89.2819	91.7624	0.000176355	93.1954
bta-miR-202	CBLN4	77.6682	89.4445	84.6264	94.3475
bta-miR-202	SYPL1	82.5559	72.7463	0.000176355	94.668
bta-miR-202	PCGF2	87.6745	77.5104	99.3976	95.7784
bta-miR-202	DSG3	96.3583	85.743	0.000176355	96.093
bta-miR-202	FGF2	90.7411	64.3608	80.633	96.9847
bta-miR-202	RAB33B	62.7938	97.0621	49.6123	98.3831
bta-miR-202	ITFG1	94.8101	99.0727	58.8746	98.4499
bta-miR-202	OTUD4	89.282	99.0281	37.5884	98.8361
bta-miR-202	CNTN4	81.0378	69.6555	0.000176355	80.2906
bta-miR-202	ZNF674	86.2745	48.5469	0.000176355	81.2071
bta-miR-202	ENSBTAT00000065608	58.6096	70.7657	0.000176355	81.4767
bta-miR-202	FLVCR1	56.6587	93.9435	66.6773	82.4333
bta-miR-202	MTMR6	76.0569	83.8835	74.7068	83.2819
bta-miR-202	ACER3	58.3101	72.2124	83.8977	83.8609
bta-miR-202	SFRS4	62.0894	89.9622	59.7393	84.0753
bta-miR-202	ANGEL2	84.0938	66.8258	0.000176355	84.3176
bta-miR-202	PTPRK	47.9549	75.9738	5.91461	84.7504
bta-miR-202	FAR1	83.0848	95.1034	59.2333	85.0482
bta-miR-202	BCAS1	62.0403	81.5783	0.000176355	85.4342
bta-miR-202	GPD2	96.846	69.9764	96.6873	87.4705
bta-miR-202	HOMER1	87.9734	70.4207	25.3421	87.7609
bta-miR-202	C2	71.5108	95.9322	0.000176355	89.2503
bta-miR-202	PCDH18	86.0234	99.1001	13.4967	89.2713
bta-miR-202	ACSL1	42.199	99.0688	87.5546	89.8286
bta-miR-202	TOX4	78.8758	78.9978	92.4883	90.062
bta-miR-202	RNF11	79.7814	92.4041	0.000176355	90.2375
bta-miR-202	TAB2	58.8593	91.1662	49.8948	90.4979
bta-miR-202	HRSP12	81.9646	87.1448	0.000176355	90.6756
bta-miR-202	YTHDF2	88.4584	95.6055	34.8392	91.4801
bta-miR-202	IWS1	94.0372	96.9055	0.000176355	91.5097
bta-miR-202	MUC15	73.5807	97.7812	69.3299	91.6077
bta-miR-202	APOL	91.3935	89.0552	0.000176355	91.7528
bta-miR-202	FAIM	95.9186	96.2574	0.000176355	91.7536
bta-miR-202	HMGXB4	51.4292	81.9039	96.8961	93.3639
bta-miR-202	TRIM2	71.6772	67.4135	67.6882	93.5284
bta-miR-202	VWA3B	92.5778	93.6229	86.0274	93.8046
bta-miR-202	ALG2	78.4077	92.0179	54.1289	93.8104
bta-miR-202	GID8	82.9448	96.7059	98.1585	93.8533
bta-miR-202	TMEM128	88.2239	89.2061	0.000176355	93.9203
bta-miR-202	GIGYF1	93.7531	99.9259	32.121	94.5768
bta-miR-202	GALC	70.5009	99.8985	0.000176355	95.6717
bta-miR-202	NAA15	68.3427	96.3539	36.8706	97.7727
bta-miR-202	ZNF200	91.7667	99.0495	60.6715	98.1769

## Sheet: miRWalk
mirnaid	refseqid	genesymbol	start	end	bindingp	energy	seed	accessibility	au	phylopstem	phylopflank	me	number_of_pairings	binding_region_length	longest_consecutive_pairings	position	validated	TargetScan	miRDB
bta-miR-202	XM_005216884	DNM3	5988	6002	0.961538	-17.9	1	0.000696757	0.706	0	0	-5.19005	13	14	13	3UTR		0	0
bta-miR-202	XM_005201744	GOLIM4	3702	3730	0.961538	-19.6	1	0.000573308	0.706	0	0	-4.90607	14	16	14	3UTR		0	0
bta-miR-202	NM_001205553	GOLIM4	3402	3430	0.961538	-19.6	1	0.000573308	0.706	0	0	-4.90607	14	16	14	3UTR		0	0
bta-miR-202	XM_010801644	DSCAM	6307	6319	0.961538	-14.9	1	0.000747439	0.603	0	0	-10.3988	11	12	11	3UTR		0	0
bta-miR-202	NM_001205577	ERI2	2437	2450	0.961538	-15	1	0.0163259	0.632	0	0	-5.61866	12	13	12	3UTR		0	0
bta-miR-202	XM_010807488	GPR151	4316	4354	0.961538	-17.7	1	0.00415922	0.691	0	0	-5.41313	14	16	14	3UTR		0	0
bta-miR-202	NM_001038515	CETN2	1015	1029	0.961538	-17.7	1	0.0131814	0.662	0	0	-5.19005	13	14	13	3UTR		0	0
bta-miR-202	XM_024986282	PLEKHA2	4130	4173	0.961538	-19.9	1	0.000496791	0.662	0	0	-4.02637	14	16	14	3UTR		0	0
bta-miR-202	XM_024986284	PLEKHA2	4039	4082	0.961538	-19.9	1	0.000496791	0.662	0	0	-4.02637	14	16	14	3UTR		0	0
bta-miR-202	XM_005209715	SSBP2	1503	1544	0.961538	-19.8	1	0.0240865	0.676	0	0	-4.17062	15	17	15	3UTR		0	0
bta-miR-202	NM_001035478	SSBP2	1349	1390	0.961538	-19.8	1	0.0240865	0.676	0	0	-4.17062	15	17	15	3UTR		0	0
bta-miR-202	NM_001035457	PRSS35	2191	2216	0.961538	-18.8	1	0.0165751	0.662	0	0	-5.76291	13	15	13	3UTR		0	0
bta-miR-202	XM_015474794	MUC15	2210	2246	1	-17.3	1	0.0915653	0.676	0	0	-13.4976	15	17	15	3UTR		0	0
bta-miR-202	XM_010812719	MUC15	2211	2247	1	-17.3	1	0.0915653	0.676	0	0	-13.4976	15	17	15	3UTR		0	0
bta-miR-202	XM_005216383	LDLRAD3	3012	3040	1	-17.5	1	0.0115838	0.618	0	0	-4.90607	14	16	14	3UTR		0	0
bta-miR-202	XM_002693816	MS4A2	1407	1451	1	-19.7	1	0.266499	0.574	0	0	-11.3517	16	18	16	3UTR		0	0
bta-miR-202	XM_015475004	CD55	2030	2045	1	-16.4	1	0.00675866	0.662	0	0	-10.3988	11	13	11	3UTR		0	0
bta-miR-202	XM_015475005	CD55	1957	1972	1	-16.4	1	0.00675866	0.662	0	0	-10.3988	11	13	11	3UTR		0	0
bta-miR-202	XM_005217164	GPR153	3264	3281	1	-19.8	1	0.00129207	0.426	0	0	-6.85796	15	17	12	3UTR		0	0
bta-miR-202	XM_005217083	TMEM51	1658	1671	1	-17	1	0.000180501	0.471	0	0	-7.05204	12	13	12	3UTR		0	0
bta-miR-202	XM_024976207	PROX1	3341	3356	1	-17.1	1	0.000589212	0.632	0	0	-4.90607	14	15	14	3UTR		0	0
bta-miR-202	XM_005217445	PLRG1	2433	2455	1	-20.2	1	0.00123123	0.544	0	0	-7.38222	18	22	13	3UTR		0	0
bta-miR-202	XM_005217604	ANKRD50	7711	7734	1	-15.7	1	0.0299417	0.618	0	0	-5.76291	13	15	13	3UTR		0	0
bta-miR-202	XM_010813861	ZNF10	3606	3622	1	-18.8	1	0.0909456	0.441	0	0	-4.17062	15	16	15	3UTR		0	0
bta-miR-202	XM_024977956	CSNK2A2	1239	1271	1	-15.9	1	4.45e-05	0.515	0	0	-10.3988	11	13	11	3UTR		0	0
bta-miR-202	XM_015475808	TK2	2232	2258	1	-15.8	1	0.000221354	0.382	0	0	-10.3988	11	13	11	3UTR		0	0
bta-miR-202	NM_001076342	B3GNT9	1618	1646	1	-21.7	1	0.167033	0.397	0	0	-3.93757	17	19	17	3UTR		0	0
bta-miR-202	XM_005219004	PLD3	3694	3713	1	-16.6	1	0.0348669	0.556	0	0	-12.784	15	19	10	3UTR		0	0
bta-miR-202	XM_024977969	CEACAM1	2847	2858	1	-15.2	1	0.000115964	0.441	0	0	-10.2546	10	11	10	3UTR		0	0
bta-miR-202	XM_024977972	CEACAM1	2792	2803	1	-15.2	1	0.000115964	0.441	0	0	-10.2546	10	11	10	3UTR		0	0
bta-miR-202	XM_005201351	PLCXD2	2615	2636	1	-15.9	1	0.0014535	0.485	0	0	-10.3988	11	13	11	3UTR		0	0
bta-miR-202	XM_002684818	MUC20	2455	2474	1	-18.9	1	0.000308195	0.397	0	0	-7.28438	18	19	18	3UTR		0	0
bta-miR-202	XM_003585699	MSL2	5064	5086	1	-16	1	0.00419886	0.676	0	0	-10.3988	11	13	11	3UTR		0	0
bta-miR-202	NM_001081602	STK38	3369	3389	1	-19.9	1	0.003807	0.529	0	0	-4.957	17	20	10	3UTR		0	0
bta-miR-202	NM_181010	EDN1	1464	1476	1	-15.9	1	0.00113296	0.632	0	0	-10.3988	11	12	11	3UTR		0	0
bta-miR-202	NM_001098919	CBLN2	1502	1516	1	-16.9	1	0.0161908	0.559	0	0	-5.19005	13	14	13	3UTR		0	0
bta-miR-202	XM_002697824	MEX3C	3635	3650	1	-15.5	1	0.016633	0.735	0	0	-6.07158	14	15	14	3UTR		0	0
bta-miR-202	XM_002697836	MALT1	2934	2954	1	-20.1	1	7.15e-05	0.632	0	0	-5.18008	17	20	8	3UTR		0	0
bta-miR-202	XM_005224359	MALT1	2890	2910	1	-20.1	1	7.15e-05	0.632	0	0	-5.18008	17	20	8	3UTR		0	0
bta-miR-202	XM_024985289	PDPK1	3383	3406	1	-19.2	1	0.00242082	0.382	0	0	-4.02637	14	16	14	3UTR		0	0
bta-miR-202	NM_001083700	ZNF200	2896	2907	1	-15	1	0.000222472	0.75	0	0	-13.2236	10	11	10	3UTR		0	0
bta-miR-202	NM_001081581	ABAT	3496	3514	1	-15.6	1	0.00138962	0.515	0	0	-5.76291	13	15	13	3UTR		0	0
bta-miR-202	XM_024984642	ABAT	3668	3686	1	-15.6	1	0.00138962	0.515	0	0	-5.76291	13	15	13	3UTR		0	0
bta-miR-202	NM_001034686	GDE1	1382	1394	1	-15.9	1	0.000131633	0.574	0	0	-10.3988	11	12	11	3UTR		0	0
bta-miR-202	NM_001078014	CACNG3	1733	1749	1	-17	1	0.00838625	0.426	0	0	-6.85796	14	16	11	3UTR		0	0
bta-miR-202	XM_010806225	EREG	985	997	1	-15.7	1	0.00229403	0.618	0	0	-10.3988	11	12	11	3UTR		0	0
bta-miR-202	XM_024993627	PPP2R2C	2280	2329	1	-19.6	1	0.00308207	0.5	0	0	-4.90607	14	16	14	3UTR		0	0
bta-miR-202	NM_001255974	ZNF879	1827	1839	1	-15.4	1	0.00802661	0.647	0	0	-10.3988	11	12	11	3UTR		0	0
bta-miR-202	NM_001205376	SMIM7	496	527	1	-19	1	0.0212628	0.574	0	0	-5.69428	19	23	10	3UTR		0	0
bta-miR-202	XM_002688841	ICAM4	1472	1518	1	-20.4	1	0.0100652	0.412	0	0	-3.93757	16	18	16	3UTR		0	0
bta-miR-202	XM_024994598	ILF3	3168	3179	1	-15	1	0.00049684	0.662	0	0	-10.2546	10	11	10	3UTR		0	0
bta-miR-202	XM_010807136	DMXL1	12316	12334	1	-22	1	0.0411882	0.706	0	0	-6.51454	17	18	17	3UTR		0	0
bta-miR-202	XM_002688999	DMXL1	12200	12218	1	-22	1	0.0411882	0.706	0	0	-6.51454	17	18	17	3UTR		0	0
bta-miR-202	XM_002689207	KLHL3	3202	3248	1	-18.6	1	0.169432	0.485	0	0	-4.17062	15	17	15	3UTR		0	0
bta-miR-202	NM_001038533	F2RL2	2070	2081	1	-15	1	0.00778197	0.529	0	0	-10.2546	10	11	10	3UTR		0	0
bta-miR-202	NM_001206244	VPS39	2968	3010	1	-18.7	1	0.000646382	0.529	0	0	-4.65016	15	17	15	3UTR		0	0
bta-miR-202	XM_024997674	RORA	5045	5063	1	-18.3	1	0.384147	0.382	0	0	-9.54656	17	18	17	3UTR		0	0
bta-miR-202	XM_005211674	MINDY2	4702	4720	1	-16.3	1	0.00137562	0.603	0	0	-6.78234	11	13	11	3UTR		0	0
bta-miR-202	NM_001034386	L3HYPDH	1693	1705	1	-15.6	1	5.93e-05	0.603	0	0	-10.3988	11	12	11	3UTR		0	0
bta-miR-202	XM_005212015	MAP3K9	9488	9526	1	-24.9	1	0.00181813	0.515	0	0	-6.76235	18	21	10	3UTR		0	0
bta-miR-202	NM_001206158	ZDHHC22	1626	1661	1	-17.8	1	0.0186063	0.5	0	0	-4.02637	14	16	14	3UTR		0	0
bta-miR-202	NM_001075612	KCNIP3	849	862	1	-16.6	1	0.0122745	0.397	0	0	-7.05204	12	13	12	3UTR		0	0
bta-miR-202	XM_024998535	KCNIP3	1038	1051	1	-16.6	1	0.0122745	0.397	0	0	-7.05204	12	13	12	3UTR		0	0
bta-miR-202	NM_001046046	FHL2	1125	1138	1	-17.1	1	0.000130454	0.529	0	0	-7.05204	12	13	12	3UTR		0	0
bta-miR-202	XM_024999380	KCNG3	6919	6938	1	-23.9	1	2.09e-05	0.618	0	0	-4.957	18	19	18	3UTR		0	0
bta-miR-202	NM_174430	PPM1B	1551	1563	1	-16	1	0.000399892	0.618	0	0	-10.3988	11	12	11	3UTR		0	0
bta-miR-202	NM_001076927	ASB3	3084	3123	1	-20.7	1	0.0215798	0.618	0	0	-7.28438	18	23	11	3UTR		0	0
bta-miR-202	XM_024999445	SPRED2	2591	2610	1	-15.3	1	0.0304412	0.662	0	0	-7.05204	12	14	12	3UTR		0	0
bta-miR-202	XM_024999446	SPRED2	2416	2435	1	-15.3	1	0.0304412	0.662	0	0	-7.05204	12	14	12	3UTR		0	0
bta-miR-202	XM_005212901	SPRED2	2101	2120	1	-15.3	1	0.0304412	0.662	0	0	-7.05204	12	14	12	3UTR		0	0
bta-miR-202	XM_003586670	CRB2	5048	5079	1	-22	1	0.0355938	0.382	0	0	-9.43035	17	22	11	3UTR		0	0
bta-miR-202	XM_005213721	ATP7B	6316	6331	1	-16.9	1	0.000141278	0.676	0	0	-4.90607	14	15	14	3UTR		0	0
bta-miR-202	XM_002691794	ATP7B	6593	6608	1	-16.9	1	0.000141278	0.676	0	0	-4.90607	14	15	14	3UTR		0	0
bta-miR-202	XM_024999951	DCLK1	2049	2075	1	-15.6	1	0.00232778	0.574	0	0	-10.2546	10	12	10	3UTR		0	0
bta-miR-202	NM_001205779	BORA	1856	1868	1	-16.2	1	0.0010059	0.647	0	0	-6.90779	11	12	11	3UTR		0	0
bta-miR-202	XM_005214125	GATA3	2493	2504	1	-15	1	0.00436796	0.559	0	0	-13.2236	10	11	10	3UTR		0	0
bta-miR-202	XM_002692257	LSM14B	1593	1613	1	-19.7	1	0.00523473	0.544	0	0	-6.23647	19	20	19	3UTR		0	0
bta-miR-202	XM_005214856	PMEPA1	1472	1522	1	-14.9	1	0.000442131	0.735	0	0	-6.85796	18	50	12	3UTR		0	0
bta-miR-202	XM_025000827	PMEPA1	1347	1397	1	-14.9	1	0.000442131	0.735	0	0	-6.85796	18	50	12	3UTR		0	0
bta-miR-202	NM_001014940	TMEM35A	976	990	1	-16.9	1	0.272796	0.529	0	0	-5.19005	13	14	13	3UTR		0	0
bta-miR-202	NM_001035031	APOOL	896	907	1	-15.3	1	0.00815233	0.706	0	0	-10.2546	10	11	10	3UTR		0	0
bta-miR-202	XM_015461636	NEXMIF	6408	6451	1	-17.2	1	0.0715236	0.676	0	0	-3.93757	17	36	12	3UTR		0	0
bta-miR-202	XM_005228096	SLC9A7	4858	4905	1	-21.9	1	0.0835352	0.574	0	0	-3.93757	17	19	17	3UTR		0	0
bta-miR-202	XM_024988752	SLC9A7	4879	4926	1	-21.9	1	0.0835352	0.574	0	0	-3.93757	17	19	17	3UTR		0	0
bta-miR-202	XM_024984714	ZNF655	2446	2462	1	-19.5	1	0.000233304	0.559	0	0	-4.17062	15	16	15	3UTR		0	0
bta-miR-202	XM_024984716	ZNF655	2226	2242	1	-19.5	1	0.000233304	0.559	0	0	-4.17062	15	16	15	3UTR		0	0
bta-miR-202	NM_001076525	GET4	1405	1444	1	-16	1	0.0142278	0.618	0	0	-10.3988	11	13	11	3UTR		0	0
bta-miR-202	NM_001081579	ANKRD22	1178	1204	1	-17.2	1	0.02012	0.721	0	0	-5.19005	13	15	13	3UTR		0	0
bta-miR-202	NM_001012282	GPAM	3985	4030	1	-20.6	1	0.00354958	0.588	0	0	-5.48126	17	19	17	3UTR		0	0
bta-miR-202	NM_001034312	CNOT7	2363	2379	1	-15.9	1	0.000425633	0.574	0	0	-10.3988	11	13	11	3UTR		0	0
bta-miR-202	NM_001206579	HNRNPH3	1202	1222	1	-19.6	1	0.00473674	0.515	0	0	-11.2074	15	20	8	3UTR		0	0
bta-miR-202	XM_010820555	CHST3	6213	6226	1	-15.8	1	8.4e-05	0.574	0	0	-7.05204	12	13	12	3UTR		0	0
bta-miR-202	XM_024981296	ADAMTS12	6364	6380	1	-18.2	1	0.00396806	0.618	0	0	-6.19951	15	16	15	3UTR		0	0
bta-miR-202	XM_005221716	MEF2A	2405	2417	1	-16.2	1	0.0584865	0.574	0	0	-10.3988	11	12	11	3UTR		0	0
bta-miR-202	XM_005221715	MEF2A	2429	2441	1	-16.2	1	0.0584865	0.574	0	0	-10.3988	11	12	11	3UTR		0	0
bta-miR-202	NM_001083638	MEF2A	2346	2358	1	-16.2	1	0.0584865	0.574	0	0	-10.3988	11	12	11	3UTR		0	0
bta-miR-202	XM_024982020	TBC1D2B	3300	3341	1	-17	1	8.08e-05	0.456	0	0	-5.61866	12	14	12	3UTR		0	0
bta-miR-202	XM_005222203	SYNE3	4357	4370	1	-17.1	1	0.00215859	0.574	0	0	-7.05204	12	13	12	3UTR		0	0
bta-miR-202	NM_001205869	SYNE3	4442	4455	1	-17.1	1	0.00215859	0.574	0	0	-7.05204	12	13	12	3UTR		0	0
bta-miR-202	NM_001035056	EMC3	1108	1126	1	-21.7	1	2.11e-05	0.574	0	0	-6.50069	17	18	17	3UTR		0	0
bta-miR-202	NM_001015579	GLT8D1	1252	1266	1	-15.6	1	0.00061787	0.529	0	0	-5.76291	13	14	13	3UTR		0	0
bta-miR-202	NM_001098015	QRICH1	2752	2789	1	-17.9	1	0.0372511	0.485	0	0	-4.02637	14	16	14	3UTR		0	0
bta-miR-202	NM_001077836	SLC6A1	3564	3590	1	-17.9	1	0.000736291	0.632	0	0	-6.74759	12	14	12	3UTR		0	0
bta-miR-202	XM_005204742	TAL1	2509	2523	1	-16.3	1	0.025835	0.456	0	0	-5.76291	13	14	13	3UTR		0	0
bta-miR-202	XM_005204741	TAL1	2598	2612	1	-16.3	1	0.025835	0.456	0	0	-5.76291	13	14	13	3UTR		0	0
bta-miR-202	XM_024988881	TAL1	2777	2791	1	-16.3	1	0.025835	0.456	0	0	-5.76291	13	14	13	3UTR		0	0
bta-miR-202	XM_002686414	ATPAF1	2065	2080	1	-16.4	1	0.0137931	0.662	0	0	-4.90607	14	15	14	3UTR		0	0
bta-miR-202	NM_001206316	KDM4A	3829	3854	1	-19.2	1	0.251492	0.485	0	0	-3.79332	16	18	16	3UTR		0	0
bta-miR-202	NM_001035080	MTF1	2390	2422	1	-18.7	1	0.00581896	0.529	0	0	-3.93757	20	32	12	3UTR		0	0
bta-miR-202	XM_005204940	ZSCAN20	5842	5867	1	-26	1	7.38e-05	0.485	0	0	-3.79332	20	22	20	3UTR		0	0
bta-miR-202	XM_024990237	ZSCAN20	5821	5846	1	-26	1	7.38e-05	0.485	0	0	-3.79332	20	22	20	3UTR		0	0
bta-miR-202	XM_005205138	CDK6	5004	5015	1	-15	1	0.00331093	0.721	0	0	-10.2546	10	11	10	3UTR		0	0
bta-miR-202	XM_005205135	CDK6	4876	4887	1	-15	1	0.00331093	0.721	0	0	-10.2546	10	11	10	3UTR		0	0
bta-miR-202	XM_002686750	RSBN1L	3210	3254	1	-20.6	1	0.00278991	0.75	0	0	-4.17062	15	17	15	3UTR		0	0
bta-miR-202	XM_024990844	UBN2	8783	8799	1	-15.5	1	0.0462018	0.662	0	0	-6.74759	13	16	12	3UTR		0	0
bta-miR-202	XM_024990845	UBN2	8736	8752	1	-15.5	1	0.0462018	0.662	0	0	-6.74759	13	16	12	3UTR		0	0
bta-miR-202	NM_001078161	ATXN7L3B	3427	3447	1	-19.8	1	0.0921847	0.603	0	0	-4.17062	18	20	15	3UTR		0	0
bta-miR-202	XM_005206279	TFCP2	2463	2499	1	-19.8	1	0.000269859	0.632	0	0	-3.79332	16	18	16	3UTR		0	0
bta-miR-202	XM_005206281	TFCP2	2310	2346	1	-19.8	1	0.000269859	0.632	0	0	-3.79332	16	18	16	3UTR		0	0
bta-miR-202	NM_001083397	TFCP2	1753	1799	1	-19.8	1	0.000269859	0.632	0	0	-3.79332	16	18	16	3UTR		0	0
bta-miR-202	XM_024995862	NFIB	4055	4076	1	-15.8	1	0.000170695	0.603	0	0	-6.78234	11	13	11	3UTR		0	0
bta-miR-202	XM_024995867	NFIB	2889	2910	1	-15.8	1	0.000170695	0.603	0	0	-6.78234	11	13	11	3UTR		0	0
bta-miR-202	XM_005210186	LOC101904753	1600	1621	1	-18.6	1	0.133822	0.471	0	0	-9.59801	18	21	8	3UTR		0	0
bta-miR-202	XM_024995704	SLC39A14	2870	2915	1	-19.5	1	0.0120261	0.485	0	0	-4.17062	15	17	15	3UTR		0	0
bta-miR-202	NM_001098036	SLC39A14	2845	2890	1	-19.5	1	0.0120261	0.485	0	0	-4.17062	15	17	15	3UTR		0	0
bta-miR-202	XM_002689793	TRIM35	4743	4791	1	-24.4	1	0.000115544	0.559	0	0	-3.93757	17	19	17	3UTR		0	0
bta-miR-202	XM_002689900	FKTN	5216	5227	1	-15	1	0.000267567	0.471	0	0	-13.2236	10	11	10	3UTR		0	0
bta-miR-202	XM_003586445	MEGF9	5816	5839	1	-19.2	1	0.0116923	0.485	0	0	-5.83853	15	18	10	3UTR		0	0
bta-miR-202	XM_024996942	RNF217	1934	1971	1	-20.2	1	0.00247717	0.618	0	0	-3.93757	18	21	9	3UTR		0	0
bta-miR-202	NM_001205972	MAN1A1	3651	3681	1	-23.9	1	0.000822034	0.559	0	0	-7.28438	18	20	18	3UTR		0	0
bta-miR-202	XM_002690147	BVES	2991	3012	1	-15.3	1	0.0110521	0.647	0	0	-10.2546	10	12	10	3UTR		0	0
bta-miR-202	XM_024996777	EPHA7	3275	3317	1	-18.7	1	0.00243122	0.529	0	0	-6.51454	13	15	13	3UTR		0	0
bta-miR-202	XM_005211022	FBXO30	3877	3894	1	-19.8	1	0.00020695	0.618	0	0	-5.81384	16	17	16	3UTR		0	0
bta-miR-202	NM_001098085	CPNE8	2135	2150	1	-17.7	1	0.000592291	0.647	0	0	-4.90607	14	15	14	3UTR		0	0
bta-miR-202	XM_005206550	TMPO	5223	5248	1	-18.3	1	0.0026554	0.632	0	0	-11.1286	17	25	9	3UTR		0	0
bta-miR-202	XM_005206551	TMPO	4895	4920	1	-18.3	1	0.0026554	0.632	0	0	-11.1286	17	25	9	3UTR		0	0
bta-miR-202	XM_010805151	TMPO	5099	5124	1	-18.3	1	0.0026554	0.632	0	0	-11.1286	17	25	9	3UTR		0	0
bta-miR-202	NM_001101051	MFNG	1197	1233	1	-18.8	1	0.00055949	0.412	0	0	-4.17062	15	17	15	3UTR		0	0
bta-miR-202	NM_001098992	TULP3	1519	1547	1	-21	1	0.0379143	0.412	0	0	-6.51454	16	18	16	3UTR		0	0
bta-miR-202	XM_005207248	TULP3	1519	1547	1	-21	1	0.0379143	0.412	0	0	-6.51454	16	18	16	3UTR		0	0
bta-miR-202	XM_024992864	IL17REL	3987	4037	1	-22	1	0.00121188	0.397	0	0	-3.93757	20	24	13	3UTR		0	0
bta-miR-202	XM_015471545	GRID2	3746	3772	1	-20.2	1	0.000770914	0.632	0	0	-9.81332	16	18	16	3UTR		0	0
bta-miR-202	NM_001078098	RELL1	2328	2348	1	-18.9	1	0.00753016	0.632	0	0	-6.51454	18	20	16	3UTR		0	0
bta-miR-202	NM_001166484	KIT	3769	3782	1	-15.2	1	0.0134305	0.603	0	0	-7.05204	12	13	12	3UTR		0	0
bta-miR-202	NM_001101880	REST	5052	5069	1	-15.5	1	0.0385225	0.721	0	0	-11.3749	14	17	7	3UTR		0	0
bta-miR-202	XM_005207950	REST	5530	5547	1	-15.5	1	0.0385225	0.721	0	0	-11.3749	14	17	7	3UTR		0	0
bta-miR-202	NM_001192412	MOB1B	1664	1685	1	-18.2	1	0.0285353	0.441	0	0	-6.25121	17	21	10	3UTR		0	0
bta-miR-202	XM_005220526	PCGF2	1435	1473	1	-18.5	1	0.0325863	0.544	0	0	-4.17062	15	17	15	3UTR		0	0
bta-miR-202	NM_001144106	PCGF2	1257	1295	1	-18.5	1	0.0325863	0.544	0	0	-4.17062	15	17	15	3UTR		0	0
bta-miR-202	XM_002696000	PSME3	2452	2470	1	-17.5	1	0.00263755	0.559	0	0	-3.93757	16	18	12	3UTR		0	0
bta-miR-202	XM_005220807	PSME3	2025	2043	1	-17.5	1	0.00263755	0.559	0	0	-3.93757	16	18	12	3UTR		0	0
bta-miR-202	XM_024981409	TNPO1	3052	3098	1	-15.9	1	0.157469	0.662	0	0	-10.3988	11	13	11	3UTR		0	0
bta-miR-202	XM_024981406	TNPO1	3148	3194	1	-15.9	1	0.157469	0.662	0	0	-10.3988	11	13	11	3UTR		0	0
bta-miR-202	NM_001206119	MAP1B	8506	8523	1	-18.5	1	0.0023562	0.485	0	0	-4.17062	15	17	11	3UTR		0	0
bta-miR-202	XM_005221406	MAP1B	8462	8479	1	-18.5	1	0.0023562	0.485	0	0	-4.17062	15	17	11	3UTR		0	0
bta-miR-202	XM_005221438	PIK3R1	4922	4936	1	-15.4	1	0.0161145	0.691	0	0	-4.76182	13	14	13	3UTR		0	0
bta-miR-202	XM_005221437	PIK3R1	4795	4809	1	-15.4	1	0.0161145	0.691	0	0	-4.76182	13	14	13	3UTR		0	0
bta-miR-202	XM_010816725	ADAMTS6	5576	5602	1	-18.6	1	0.0278363	0.515	0	0	-7.27064	14	17	9	3UTR		0	0
bta-miR-202	XM_005203087	WASF2	5007	5022	1	-16.4	1	0.0224754	0.603	0	0	-4.90607	14	15	14	3UTR		0	0
bta-miR-202	NM_001076957	PNRC2	2191	2225	1	-20.8	1	0.0563678	0.529	0	0	-3.79332	16	18	16	3UTR		0	0
bta-miR-202	XM_024989442	DDR2	3354	3385	1	-24	1	0.00902199	0.618	0	0	-4.90607	18	22	14	3UTR		0	0
bta-miR-202	XM_010802762	VANGL2	4825	4840	1	-17.8	1	0.000202493	0.574	0	0	-6.07158	14	15	14	3UTR		0	0
bta-miR-202	XM_005203485	DCAF8	2959	2999	1	-21.9	1	0.0320946	0.529	0	0	-11.3517	16	21	9	3UTR		0	0
bta-miR-202	NM_001206419	DCAF8	2913	2953	1	-21.9	1	0.0320946	0.529	0	0	-11.3517	16	21	9	3UTR		0	0
bta-miR-202	NM_001014920	TMEM79	1957	1974	1	-17.6	1	0.0333582	0.471	0	0	-9.54656	16	17	16	3UTR		0	0
bta-miR-202	XM_010803040	APH1A	1451	1473	1	-19.5	1	0.0190084	0.588	0	0	-8.82806	19	22	9	3UTR		0	0
bta-miR-202	NM_001034670	APH1A	1568	1590	1	-19.5	1	0.0190084	0.588	0	0	-8.82806	19	22	9	3UTR		0	0
bta-miR-202	XM_005204089	DENND2D	2653	2667	1	-16.9	1	0.0193289	0.529	0	0	-5.19005	13	14	13	3UTR		0	0
bta-miR-202	XM_005204169	KCNC4	5530	5574	1	-21.5	1	0.00577458	0.368	0	0	-9.43035	18	23	11	3UTR		0	0
bta-miR-202	XM_005204117	SLC35A3	4012	4024	1	-15.6	1	0.000318757	0.647	0	0	-10.3988	11	12	11	3UTR		0	0
bta-miR-202	XM_005204120	SLC35A3	3841	3853	1	-15.6	1	0.000318757	0.647	0	0	-10.3988	11	12	11	3UTR		0	0
bta-miR-202	XM_005204454	ZRANB2	2238	2251	1	-16.9	1	0.00804347	0.647	0	0	-7.05204	12	13	12	3UTR		0	0
bta-miR-202	NM_001105346	ZRANB2	2216	2229	1	-16.9	1	0.00804347	0.647	0	0	-7.05204	12	13	12	3UTR		0	0
bta-miR-202	NM_001114155	RB1CC1	5424	5445	1	-23.4	1	7.32e-06	0.382	0	0	-5.48126	20	21	20	3UTR		0	0
bta-miR-202	NM_001099122	UBE2W	5882	5900	1	-18.2	1	0.0052177	0.676	0	0	-7.47494	16	18	9	3UTR		0	0
bta-miR-202	XM_015474521	KCNS2	1592	1603	1	-15	1	0.000634972	0.485	0	0	-10.2546	10	11	10	3UTR		0	0
bta-miR-202	XM_002692975	NPAT	5754	5768	1	-15.4	1	0.0592092	0.735	0	0	-6.85796	13	14	13	3UTR		0	0
